# Supplementary material for: Ionic scattering factors of atoms that compose biological molecules
Source: IUCrJ. 2018 Apr 27;5(Pt 3):348–53. doi: 10.1107/S2052252518005237 (PMC5929380; doi:10.1107/S2052252518005237)
Supplement: Supplementary file 2 [file m-05-00348-sup2.zip]

Archive with 3 entries (3 files):
- scsumrhofft.csh
- scsumrhofft.py
- sumrho_O-.inp
