# Supplementary material for: Ionic scattering factors of atoms that compose biological molecules
Source: IUCrJ. 2018 Apr 27;5(Pt 3):348–53. doi: 10.1107/S2052252518005237 (PMC5929380; doi:10.1107/S2052252518005237)
Supplement: Supplementary file 2 [file m-05-00348-sup2.zip › scsumrhofft.csh]

#!/bin/csh
# K. Yonekura et al., 2018, IUCrJ
# Ionic scattering factors of atoms that compose biological molecules
# Developed by K. Yonekura
# 3-Feb-2018 Last updated

source /opt/rh/python27/enable.csh

set base = O-
set parafile = sumrho_${base}.inp
set logfile  = sumrho_${base}.log

#cat $parafile
python ../sumrho.py $parafile 9. | tee $logfile
