# Supplementary material for: Ionic scattering factors of atoms that compose biological molecules
Source: IUCrJ. 2018 Apr 27;5(Pt 3):348–53. doi: 10.1107/S2052252518005237 (PMC5929380; doi:10.1107/S2052252518005237)
Supplement: Supplementary file 2 [file m-05-00348-sup2.zip › scsumrhofft.py]

##!/usr/bin/python
# K. Yonekura et al., 2018, IUCrJ
# Ionic scattering factors of atoms that compose biological molecules
# Developed by K. Yonekura
# 3-Feb-2018 Last updated

import sys, os.path
import numpy as np
from scipy import interpolate
from scipy import integrate
import cmath, math

bohrunit = 0.52917721067 # Angstrom 
au = bohrunit
flist   = open(sys.argv[1])
f0  = -1
if len(sys.argv) > 2:
    f0 = eval(sys.argv[2])
maxdim  = 500
#wdim    = 2000
#wdim    = 4000
#wdim    = 8000
wdim    = 16000 # best 180130
#wdim    = 32000
#maxangle  = 12.01
#maxpoints = 1202
if len(sys.argv) > 3:
    wdim = eval(sys.argv[3])

maxangle  = 12.005
maxpoints = 2402
#maxangle  = 12.0025
#maxpoints = 4802

pi4     = 4.*np.pi

xsamp = [0. for i in range(maxdim)]
sump  = [0. for i in range(maxdim)]
maxn = -1
minn = maxdim
fcount = 0
totrho= 0.
llist = flist.readline()
while llist :
    word = llist.split()
    fin   = open(word[0])
    genna = eval(word[1])
    print "Open from ", word[0], "Weight", genna,
    i = 0
    incount = 0
    line = fin.readline()
    maxni = -1
    while line :
#        print line,
        word = line.split()
        x = eval(word[0])
        p = eval(word[1])
        q = eval(word[2])
        #print x, xsamp[i]
        rho1 = 0.
        if x :
            rho1 = (p*p + q*q)*genna/(pi4*x*x*au*au)
            #rho1 = (p*p + q*q)*genna/(pi4*x*x)
        totrho = totrho + rho1
        if fcount == 0:
            xsamp[i] = x
            sump[i]  = rho1
            incount  = incount + 1
            maxn = i
        elif xsamp[i] == x or xsamp[i] == 0.:
            xsamp[i] = x 
            sump[i]  = sump[i] + rho1
            incount  = incount + 1
            if i > maxn:
                maxn = i
        i = i + 1
        line = fin.readline()
    if incount < minn:
        minn = incount
    print "--- %4d points\n" % incount,
    fcount = fcount + 1
    fin.close()
    llist = flist.readline()

flist.close()
#rdim = maxn
rdim = minn
#au3 = au*au*au
#   ( totrho*pi4/3. * xsamp[rdim] * xsamp[rdim] * xsamp[rdim]*au3)

prime, ext = os.path.splitext(sys.argv[1])
outfile = prime+".dat" 
fout = open(outfile,"w")

asampt = [0. for i in range(rdim+1)]
sumpt  = [0. for i in range(rdim+1)]
i = 0
while i <= rdim :
    ax = asampt[i] = xsamp[i]*au
    #ax = asampt[i] = xsamp[i]
    sumpt[i] = sump[i]
    fout.write("%15.4e %15.4e\n" % (ax, sump[i]))
    i = i + 1
fout.close()

asampf = np.linspace(0., asampt[rdim], wdim)
sumpc  = interpolate.interp1d(asampt, sumpt, kind="cubic")
sumpf  = sumpc(asampf)
outfile = prime+"cubic.dat" 
fout = open(outfile,"w")
i = 0

while i < wdim :
    fout.write("%15.4e %15.4e\n" % (asampf[i], sumpf[i]))
    i = i + 1
fout.close()

fs   = np.linspace(0., maxangle, maxpoints)
print 
print "  Real space dimension : %15d" % rdim
print "              Total rho: %15.4e" % (totrho)
print "   Re-sampling interval: %15.4e Angstrom (%4d points)"   %  (asampf[1], wdim)
print " Fourier-space interval: %15.4e Angstrom-1" % (maxangle/(maxpoints-1))
print " max sin theta / lambda: %15.4e Angstrom-1" %  maxangle

rhosin = [0. for i in range(maxpoints)]
h = (asampf[wdim-1]-asampf[0])/wdim
j = 0
# composite Simpson rule
while j < maxpoints:
    i = 0
    while i < wdim :
        if i == 0 or i == wdim - 1:
            mul = 1.
        elif i/2 :
            mul = 4.
        else:
            mul = 2.
        if fs[j] :
            rhosin[j] = rhosin[j] + \
                mul * asampf[i]*sumpf[i]*np.sin(pi4*asampf[i]*fs[j])/fs[j]
        else :
            rhosin[j] = rhosin[j] + mul * pi4*asampf[i]*asampf[i]*sumpf[i]
        i = i + 1
    rhosin[j] = h/3.*rhosin[j]
    j = j + 1

r2avg = 0.
i = 0
while i < wdim :
    if i == 0 or i == wdim - 1:
        mul = 1.
    elif i/2 :
        mul = 4.
    else:
        mul = 2.
    r2avg = r2avg + mul*pi4*asampf[i]*asampf[i]*asampf[i]*asampf[i]*sumpf[i]
    i = i + 1
r2avg = h/3.*r2avg

outfile = prime+"fft.dat" 
fout = open(outfile,"w")

i = 0
if f0 > 0:
    scale = f0/rhosin[0]
else :
    scale = 1.
print "                scaling: %8.4f (f0/rhosin(0)=%8.4f/%8.4f)" \
    % (scale, f0, rhosin[0]) 
print "                  <r^2>: %8.4e" % (r2avg/au/au)
print "           scaled <r^2>: %8.4e" % (r2avg/au/au*scale)
print "                 fel(0): %8.4e" % (r2avg/3)
print "          scaled fel(0): %8.4e" % (r2avg*scale/3./au)
while i < maxpoints  :
    fout.write("%15.4e %15.4e\n" % (fs[i], rhosin[i]*scale))
    i = i + 1
fout.close()
