# Supplementary material for: Ionic scattering factors of atoms that compose biological molecules
Source: IUCrJ. 2018 Apr 27;5(Pt 3):348–53. doi: 10.1107/S2052252518005237 (PMC5929380; doi:10.1107/S2052252518005237)
Supplement: Supplementary file 2 [file m-05-00348-sup2.zip › sumrho_O-.inp]

O-101.dat 2.00000E+00 # 1s
O-201.dat 2.00000E+00 # 2s
O-21-1.dat 1.66667E+00 # 2p-
O-211.dat 3.33333E+00 # 2p
